# Supplementary material for: PyBSASeq: a simple and effective algorithm for bulked segregant analysis with whole-genome sequencing data
Source: BMC Bioinformatics. 2020 Mar 6;21:99. doi: 10.1186/s12859-020-3435-8 (PMC7060572; doi:10.1186/s12859-020-3435-8)
Supplement: Supplementary file 1 — Additional file 1: Table S1. Verification of potential significant peaks. [file 12859_2020_3435_MOESM1_ESM.xlsx]

## Sheet: Sheet1
Verification of potential significant peaks in Figure 1B
Note: The highlighted peaks are not significant
Genome-wide threshold: 0.08734249713631156
CHROM	Peak POS	sSNP	totalSNP	sSNP/totalSNP	Threshold
1	7820001	88	696	0.126437	0.109195
1	30770001	9939	12248	0.811479	0.085565
2	4030001	1891	4120	0.458981	0.0917488
2	10340001	7333	11563	0.634178	0.0851855
2	17300001	9060	13803	0.656379	0.0849815
2	20950001	3408	8378	0.40678	0.0872523
2	24580001	1823	11674	0.156159	0.0852321
3	470001	210	2260	0.0929204	0.0942478
3	9690001	1606	6002	0.267577	0.0876383
3	28380001	227	1405	0.161566	0.0975089
4	1	1259	12226	0.102977	0.0851464
4	18660001	215	1763	0.121951	0.0969966
5	27240001	4301	7745	0.555326	0.088315
6	490001	649	2484	0.261272	0.0933977
6	12060001	1600	16672	0.0959693	0.0837335
6	16760001	1027	11587	0.0886338	0.0844049
6	17410001	825	8891	0.0927905	0.0857046
7	4500001	574	6509	0.0881856	0.088032
7	8290001	1190	13448	0.088489	0.083879
7	14990001	2066	16455	0.125555	0.0847767
7	18790001	2241	13683	0.16378	0.0857272
8	2240001	2532	6429	0.39384	0.0891274
8	8430001	3650	15689	0.232647	0.0853464
8	22500001	6403	8032	0.797186	0.0867785
9	18230001	272	963	0.282451	0.102804
10	18320001	8594	14029	0.612588	0.0853945
11	23340001	1358	12894	0.10532	0.0863968
12	950001	327	2396	0.136477	0.0930718
12	22470001	1328	6165	0.21541	0.0892133
12	25100001	2352	10565	0.222622	0.0874586
Verification of potential significant peaks in Figure 2A
Genome-wide threshold: 0.08039052984165639
CHROM	Peak POS	sSNP	totalSNP	sSNP/totalSNP	Threshold	Peak shifta
1	30780001	6088	10689	0.569557	0.0787726	10000
2	4030001	893	3976	0.224598	0.0850101	0
2	9940001	3596	9824	0.366042	0.07838	-400000
2	17030001	4971	13168	0.377506	0.0776124	-270000
2	20970001	1449	7960	0.182035	0.0811564	20000
3	9520001	512	4497	0.113854	0.08161	-170000
5	27240001	2145	7460	0.287534	0.081368	0
6	400001	215	2274	0.0945471	0.0879507	-90000
8	2030001	980	5610	0.174688	0.0828877	-210000
8	8430001	1514	14760	0.102575	0.0786585	0
8	22500001	4306	7145	0.602659	0.0801959	0
9	18230001	115	946	0.121564	0.0972569	0
10	18340001	4424	13363	0.331063	0.0785752	20000
12	22360001	566	6845	0.0826881	0.0823959	-110000
12	25160001	1010	9942	0.101589	0.080869	60000
Verification of potential significant peaks in Figure 2B
Note: The highlighted peak is not significant
Genome-wide threshold: 0.07755488864318433
CHROM	Peak POS	sSNP	totalSNP	sSNP/totalSNP	Threshold	Peak shifta
1	30770001	4634	10160	0.456102	0.0761811	0
2	4030001	652	3913	0.166624	0.0830565	0
2	8480001	813	2975	0.273277	0.0820185	-1860000
2	17030001	3454	12489	0.276563	0.0751862	-270000
2	20990001	959	7646	0.125425	0.0779493	40000
3	9510001	349	4259	0.0819441	0.078657	-180000
5	27400001	1424	6542	0.21767	0.078875	160000
8	2110001	747	6002	0.124459	0.0798067	-130000
8	22520001	3290	6665	0.493623	0.0778702	20000
9	17780001	88	963	0.0913811	0.0934579	-450000
10	18350001	3316	12997	0.255136	0.0757867	30000
Verification of potential significant peaks in Figure 2C
Genome-wide threshold: 0.07334129285348798
CHROM	Peak POS	sSNP	totalSNP	sSNP/totalSNP	Threshold	Peak shifta
1	30500001	2720	9639	0.282187	0.0710655	-270000
2	3980001	336	3941	0.0852575	0.0776465	-50000
2	10230001	1492	9306	0.160327	0.0701698	-110000
2	16960001	1881	11520	0.163281	0.0705729	-340000
5	27150001	907	7160	0.126676	0.073743	-90000
8	22520001	2014	5946	0.338715	0.073663	20000
10	18320001	1876	11913	0.157475	0.0715185	0
a Shift relative to the peaks at the original sequencing coverage level (Figure 1B)
